# Supplementary material for: A VgrG2b fragment cleaved by caspase-11/4 promotes Pseudomonas aeruginosa infection through suppressing the NLRP3 inflammasome
Source: eLife. 2025 Feb 25;13:RP99939. doi: 10.7554/eLife.99939 (PMC11856931; doi:10.7554/eLife.99939)
Supplement: Figure 1—source data 2. [file elife-99939-fig1-data2.zip]

Archive with 19 entries (18 files):
- Figure 1-source data 2/
- Figure 1-source data 2/Figure 1A caspase-1.tif
- Figure 1-source data 2/Figure 1A cleaved-caspase-11.tif
- Figure 1-source data 2/Figure 1A GSDMD.tif
- Figure 1-source data 2/Figure 1A NLRP3.tif
- Figure 1-source data 2/Figure 1A pro-caspase-11.tif
- Figure 1-source data 2/Figure 1A β-actin.tif
- Figure 1-source data 2/Figure 1F GAPDH.tif
- Figure 1-source data 2/Figure 1F GSDMD-N.tif
- Figure 1-source data 2/Figure 1F TOM20.tif
- Figure 1-source data 2/Figure 1G caspase-1.tif
- Figure 1-source data 2/Figure 1G cleaved-caspase-11.tif
- Figure 1-source data 2/Figure 1G GSDMD.tif
- Figure 1-source data 2/Figure 1G NLRP3.tif
- Figure 1-source data 2/Figure 1G pro-caspase-11.tif
- Figure 1-source data 2/Figure 1G β-actin.tif
- Figure 1-source data 2/Figure 1K caspase-1.tif
- Figure 1-source data 2/Figure 1K NLRP3.tif
- Figure 1-source data 2/Figure 1K β-actin.tif
