# Supplementary material for: A VgrG2b fragment cleaved by caspase-11/4 promotes Pseudomonas aeruginosa infection through suppressing the NLRP3 inflammasome
Source: eLife. 2025 Feb 25;13:RP99939. doi: 10.7554/eLife.99939 (PMC11856931; doi:10.7554/eLife.99939)
Supplement: Figure 1—figure supplement 1—source data 2. [file elife-99939-fig1-figsupp1-data2.zip]

Archive with 22 entries (21 files):
- Figure 1-figure supplement 1-source data 2/
- Figure 1-figure supplement 1-source data 2/Figure 1—figure supplement 1A caspase-1.tif
- Figure 1-figure supplement 1-source data 2/Figure 1—figure supplement 1A cleaved-caspase-4.tif
- Figure 1-figure supplement 1-source data 2/Figure 1—figure supplement 1A GSDMD.tif
- Figure 1-figure supplement 1-source data 2/Figure 1—figure supplement 1A NLRP3.tif
- Figure 1-figure supplement 1-source data 2/Figure 1—figure supplement 1A pro-caspase-4.tif
- Figure 1-figure supplement 1-source data 2/Figure 1—figure supplement 1A β-actin.tif
- Figure 1-figure supplement 1-source data 2/Figure 1—figure supplement 1G input_NLRP3.tif
- Figure 1-figure supplement 1-source data 2/Figure 1—figure supplement 1G input_Nur77.tif
- Figure 1-figure supplement 1-source data 2/Figure 1—figure supplement 1G input_β-actin.tif
- Figure 1-figure supplement 1-source data 2/Figure 1—figure supplement 1G IP_NLRP3.tif
- Figure 1-figure supplement 1-source data 2/Figure 1—figure supplement 1G IP_Nur77.tif
- Figure 1-figure supplement 1-source data 2/Figure 1—figure supplement 1H input_NEK7.tif
- Figure 1-figure supplement 1-source data 2/Figure 1—figure supplement 1H input_NLRP3.tif
- Figure 1-figure supplement 1-source data 2/Figure 1—figure supplement 1H input_β-actin.tif
- Figure 1-figure supplement 1-source data 2/Figure 1—figure supplement 1H IP_NEK7.tif
- Figure 1-figure supplement 1-source data 2/Figure 1—figure supplement 1H IP_NLRP3.tif
- Figure 1-figure supplement 1-source data 2/Figure 1—figure supplement 1I caspase-1.tif
- Figure 1-figure supplement 1-source data 2/Figure 1—figure supplement 1I cleaved-caspase-11.tif
- Figure 1-figure supplement 1-source data 2/Figure 1—figure supplement 1I NLRP3.tif
- Figure 1-figure supplement 1-source data 2/Figure 1—figure supplement 1I pro-caspase-11.tif
- Figure 1-figure supplement 1-source data 2/Figure 1—figure supplement 1I β-actin.tif
