# Supplementary material for: A VgrG2b fragment cleaved by caspase-11/4 promotes Pseudomonas aeruginosa infection through suppressing the NLRP3 inflammasome
Source: eLife. 2025 Feb 25;13:RP99939. doi: 10.7554/eLife.99939 (PMC11856931; doi:10.7554/eLife.99939)
Supplement: Figure 2—source data 2. [file elife-99939-fig2-data2.zip]

Archive with 29 entries (28 files):
- Figure 2-source data 2/
- Figure 2-source data 2/Figure 2B p10.tif
- Figure 2-source data 2/Figure 2B p22.tif
- Figure 2-source data 2/Figure 2B VgrG2b.tif
- Figure 2-source data 2/Figure 2B β-actin.tif
- Figure 2-source data 2/Figure 2C p10.tif
- Figure 2-source data 2/Figure 2C p22.tif
- Figure 2-source data 2/Figure 2C VgrG2b.tif
- Figure 2-source data 2/Figure 2C β-actin.tif
- Figure 2-source data 2/Figure 2D VgrG2b.tif
- Figure 2-source data 2/Figure 2D β-actin.tif
- Figure 2-source data 2/Figure 2F caspase-11.tif
- Figure 2-source data 2/Figure 2F VgrG2b.tif
- Figure 2-source data 2/Figure 2F β-actin.tif
- Figure 2-source data 2/Figure 2G caspase-11.tif
- Figure 2-source data 2/Figure 2G VgrG2b.tif
- Figure 2-source data 2/Figure 2G β-actin.tif
- Figure 2-source data 2/Figure 2H caspase-11.tif
- Figure 2-source data 2/Figure 2H VgrG2b.tif
- Figure 2-source data 2/Figure 2H β-actin.tif
- Figure 2-source data 2/Figure 2I VgrG2b.tif
- Figure 2-source data 2/Figure 2I β-actin.tif
- Figure 2-source data 2/Figure 2J caspase-1.tif
- Figure 2-source data 2/Figure 2J cleaved-caspase-11.tif
- Figure 2-source data 2/Figure 2J GSDMD.tif
- Figure 2-source data 2/Figure 2J NLRP3.tif
- Figure 2-source data 2/Figure 2J pro-caspase-11.tif
- Figure 2-source data 2/Figure 2J VgrG2b.tif
- Figure 2-source data 2/Figure 2J β-actin.tif
