# Supplementary material for: A VgrG2b fragment cleaved by caspase-11/4 promotes Pseudomonas aeruginosa infection through suppressing the NLRP3 inflammasome
Source: eLife. 2025 Feb 25;13:RP99939. doi: 10.7554/eLife.99939 (PMC11856931; doi:10.7554/eLife.99939)
Supplement: Figure 2—figure supplement 1—source data 1. [file elife-99939-fig2-figsupp1-data1.zip]

Archive with 1 entries (1 files):
- Figure 2-figure supplement 1.tif
