# Supplementary material for: A VgrG2b fragment cleaved by caspase-11/4 promotes Pseudomonas aeruginosa infection through suppressing the NLRP3 inflammasome
Source: eLife. 2025 Feb 25;13:RP99939. doi: 10.7554/eLife.99939 (PMC11856931; doi:10.7554/eLife.99939)
Supplement: Figure 2—figure supplement 1—source data 2. [file elife-99939-fig2-figsupp1-data2.zip]

Archive with 39 entries (38 files):
- Figure 2-figure supplement 1-source data 2/
- Figure 2-figure supplement 1-source data 2/Figure 2—figure supplement 1A p10.tif
- Figure 2-figure supplement 1-source data 2/Figure 2—figure supplement 1A p22.tif
- Figure 2-figure supplement 1-source data 2/Figure 2—figure supplement 1A VgrG1a.tif
- Figure 2-figure supplement 1-source data 2/Figure 2—figure supplement 1A β-actin.tif
- Figure 2-figure supplement 1-source data 2/Figure 2—figure supplement 1B p10.tif
- Figure 2-figure supplement 1-source data 2/Figure 2—figure supplement 1B p22.tif
- Figure 2-figure supplement 1-source data 2/Figure 2—figure supplement 1B VgrG1a.tif
- Figure 2-figure supplement 1-source data 2/Figure 2—figure supplement 1B β-actin.tif
- Figure 2-figure supplement 1-source data 2/Figure 2—figure supplement 1C p10.tif
- Figure 2-figure supplement 1-source data 2/Figure 2—figure supplement 1C p22.tif
- Figure 2-figure supplement 1-source data 2/Figure 2—figure supplement 1C VgrG2a.tif
- Figure 2-figure supplement 1-source data 2/Figure 2—figure supplement 1D p10.tif
- Figure 2-figure supplement 1-source data 2/Figure 2—figure supplement 1D p22.tif
- Figure 2-figure supplement 1-source data 2/Figure 2—figure supplement 1D VgrG3.tif
- Figure 2-figure supplement 1-source data 2/Figure 2—figure supplement 1E p10.tif
- Figure 2-figure supplement 1-source data 2/Figure 2—figure supplement 1E p22.tif
- Figure 2-figure supplement 1-source data 2/Figure 2—figure supplement 1E VgrG4a.tif
- Figure 2-figure supplement 1-source data 2/Figure 2—figure supplement 1F p10.tif
- Figure 2-figure supplement 1-source data 2/Figure 2—figure supplement 1F p22.tif
- Figure 2-figure supplement 1-source data 2/Figure 2—figure supplement 1F VgrG5.tif
- Figure 2-figure supplement 1-source data 2/Figure 2—figure supplement 1G p10.tif
- Figure 2-figure supplement 1-source data 2/Figure 2—figure supplement 1G p22.tif
- Figure 2-figure supplement 1-source data 2/Figure 2—figure supplement 1G VgrG6.tif
- Figure 2-figure supplement 1-source data 2/Figure 2—figure supplement 1H p10.tif
- Figure 2-figure supplement 1-source data 2/Figure 2—figure supplement 1H p22.tif
- Figure 2-figure supplement 1-source data 2/Figure 2—figure supplement 1H VgrG2a.tif
- Figure 2-figure supplement 1-source data 2/Figure 2—figure supplement 1I p10.tif
- Figure 2-figure supplement 1-source data 2/Figure 2—figure supplement 1I p22.tif
- Figure 2-figure supplement 1-source data 2/Figure 2—figure supplement 1I VgrG3.tif
- Figure 2-figure supplement 1-source data 2/Figure 2—figure supplement 1J p10.tif
- Figure 2-figure supplement 1-source data 2/Figure 2—figure supplement 1J p22.tif
- Figure 2-figure supplement 1-source data 2/Figure 2—figure supplement 1J VgrG4a.tif
- Figure 2-figure supplement 1-source data 2/Figure 2—figure supplement 1K p10.tif
- Figure 2-figure supplement 1-source data 2/Figure 2—figure supplement 1K p22.tif
- Figure 2-figure supplement 1-source data 2/Figure 2—figure supplement 1K VgrG5.tif
- Figure 2-figure supplement 1-source data 2/Figure 2—figure supplement 1L p10.tif
- Figure 2-figure supplement 1-source data 2/Figure 2—figure supplement 1L p22.tif
- Figure 2-figure supplement 1-source data 2/Figure 2—figure supplement 1L VgrG6.tif
