# Supplementary material for: A VgrG2b fragment cleaved by caspase-11/4 promotes Pseudomonas aeruginosa infection through suppressing the NLRP3 inflammasome
Source: eLife. 2025 Feb 25;13:RP99939. doi: 10.7554/eLife.99939 (PMC11856931; doi:10.7554/eLife.99939)
Supplement: Figure 3—source data 2. [file elife-99939-fig3-data2.zip]

Archive with 33 entries (32 files):
- Figure 3-source data 2/
- Figure 3-source data 2/Figure 3A input_p10.tif
- Figure 3-source data 2/Figure 3A input_p22.tif
- Figure 3-source data 2/Figure 3A input_VgrG2b.tif
- Figure 3-source data 2/Figure 3A IP_p10.tif
- Figure 3-source data 2/Figure 3A IP_p22.tif
- Figure 3-source data 2/Figure 3A IP_VgrG2b.tif
- Figure 3-source data 2/Figure 3B p10.tif
- Figure 3-source data 2/Figure 3B p22.tif
- Figure 3-source data 2/Figure 3B VgrG2b.tif
- Figure 3-source data 2/Figure 3C p10.tif
- Figure 3-source data 2/Figure 3C p22.tif
- Figure 3-source data 2/Figure 3C VgrG2b.tif
- Figure 3-source data 2/Figure 3D chimera.tif
- Figure 3-source data 2/Figure 3D p10.tif
- Figure 3-source data 2/Figure 3D p22.tif
- Figure 3-source data 2/Figure 3E input_p10.tif
- Figure 3-source data 2/Figure 3E input_p22.tif
- Figure 3-source data 2/Figure 3E input_VgrG2b-C.tif
- Figure 3-source data 2/Figure 3E IP_p10.tif
- Figure 3-source data 2/Figure 3E IP_p22.tif
- Figure 3-source data 2/Figure 3E IP_VgrG2b-C.tif
- Figure 3-source data 2/Figure 3F p10.tif
- Figure 3-source data 2/Figure 3F p22.tif
- Figure 3-source data 2/Figure 3F VgrG2b.tif
- Figure 3-source data 2/Figure 3G VgrG2b.tif
- Figure 3-source data 2/Figure 3G β-actin.tif
- Figure 3-source data 2/Figure 3H caspase-1.tif
- Figure 3-source data 2/Figure 3H cleaved-caspase-11.tif
- Figure 3-source data 2/Figure 3H GSDMD.tif
- Figure 3-source data 2/Figure 3H NLRP3.tif
- Figure 3-source data 2/Figure 3H pro-caspase-11.tif
- Figure 3-source data 2/Figure 3H β-actin.tif
