# Supplementary material for: A VgrG2b fragment cleaved by caspase-11/4 promotes Pseudomonas aeruginosa infection through suppressing the NLRP3 inflammasome
Source: eLife. 2025 Feb 25;13:RP99939. doi: 10.7554/eLife.99939 (PMC11856931; doi:10.7554/eLife.99939)
Supplement: Figure 3—figure supplement 1—source data 2. [file elife-99939-fig3-figsupp1-data2.zip]

Archive with 29 entries (28 files):
- Figure 3-figure supplement 1-source data 2/
- Figure 3-figure supplement 1-source data 2/Figure 3—figure supplement 1A input_p10.tif
- Figure 3-figure supplement 1-source data 2/Figure 3—figure supplement 1A input_p22.tif
- Figure 3-figure supplement 1-source data 2/Figure 3—figure supplement 1A input_VgrG2b.tif
- Figure 3-figure supplement 1-source data 2/Figure 3—figure supplement 1A IP_p10.tif
- Figure 3-figure supplement 1-source data 2/Figure 3—figure supplement 1A IP_p22.tif
- Figure 3-figure supplement 1-source data 2/Figure 3—figure supplement 1A IP_VgrG2b.tif
- Figure 3-figure supplement 1-source data 2/Figure 3—figure supplement 1C chimera.tif
- Figure 3-figure supplement 1-source data 2/Figure 3—figure supplement 1C p10.tif
- Figure 3-figure supplement 1-source data 2/Figure 3—figure supplement 1C p22.tif
- Figure 3-figure supplement 1-source data 2/Figure 3—figure supplement 1D input_p10.tif
- Figure 3-figure supplement 1-source data 2/Figure 3—figure supplement 1D input_p22.tif
- Figure 3-figure supplement 1-source data 2/Figure 3—figure supplement 1D input_VgrG2b-C.tif
- Figure 3-figure supplement 1-source data 2/Figure 3—figure supplement 1D IP_p10.tif
- Figure 3-figure supplement 1-source data 2/Figure 3—figure supplement 1D IP_p22.tif
- Figure 3-figure supplement 1-source data 2/Figure 3—figure supplement 1D IP_VgrG2b-C.tif
- Figure 3-figure supplement 1-source data 2/Figure 3—figure supplement 1E p10.tif
- Figure 3-figure supplement 1-source data 2/Figure 3—figure supplement 1E p22.tif
- Figure 3-figure supplement 1-source data 2/Figure 3—figure supplement 1E VgrG2b.tif
- Figure 3-figure supplement 1-source data 2/Figure 3—figure supplement 1F cleaved-caspase-11.tif
- Figure 3-figure supplement 1-source data 2/Figure 3—figure supplement 1F pro-caspase-11.tif
- Figure 3-figure supplement 1-source data 2/Figure 3—figure supplement 1F VgrG2b.tif
- Figure 3-figure supplement 1-source data 2/Figure 3—figure supplement 1F β-actin.tif
- Figure 3-figure supplement 1-source data 2/Figure 3—figure supplement 1G caspase-1.tif
- Figure 3-figure supplement 1-source data 2/Figure 3—figure supplement 1G cleaved-caspase-4.tif
- Figure 3-figure supplement 1-source data 2/Figure 3—figure supplement 1G GSDMD.tif
- Figure 3-figure supplement 1-source data 2/Figure 3—figure supplement 1G NLRP3.tif
- Figure 3-figure supplement 1-source data 2/Figure 3—figure supplement 1G pro-caspase-4.tif
- Figure 3-figure supplement 1-source data 2/Figure 3—figure supplement 1G β-actin.tif
