# Supplementary material for: A VgrG2b fragment cleaved by caspase-11/4 promotes Pseudomonas aeruginosa infection through suppressing the NLRP3 inflammasome
Source: eLife. 2025 Feb 25;13:RP99939. doi: 10.7554/eLife.99939 (PMC11856931; doi:10.7554/eLife.99939)
Supplement: Figure 4—source data 2. [file elife-99939-fig4-data2.zip]

Archive with 33 entries (32 files):
- Figure 4-source data 2/
- Figure 4-source data 2/Figure 4B input_NLRP3.tif
- Figure 4-source data 2/Figure 4B input_VgrG2b-C.tif
- Figure 4-source data 2/Figure 4B IP_NLRP3.tif
- Figure 4-source data 2/Figure 4B IP_VgrG2b-C.tif
- Figure 4-source data 2/Figure 4C input_NLRP3.tif
- Figure 4-source data 2/Figure 4C input_VgrG2b.tif
- Figure 4-source data 2/Figure 4C IP_NLRP3.tif
- Figure 4-source data 2/Figure 4C IP_VgrG2b.tif
- Figure 4-source data 2/Figure 4D input_NLRP3.tif
- Figure 4-source data 2/Figure 4D input_VgrG2b-C.tif
- Figure 4-source data 2/Figure 4D input_β-actin.tif
- Figure 4-source data 2/Figure 4D IP_NLRP3.tif
- Figure 4-source data 2/Figure 4D IP_VgrG2b-C.tif
- Figure 4-source data 2/Figure 4E input_NLRP3.tif
- Figure 4-source data 2/Figure 4E input_VgrG2b.tif
- Figure 4-source data 2/Figure 4E input_β-actin.tif
- Figure 4-source data 2/Figure 4E IP_NLRP3.tif
- Figure 4-source data 2/Figure 4E IP_VgrG2b.tif
- Figure 4-source data 2/Figure 4H input_NLRP3.tif
- Figure 4-source data 2/Figure 4H input_VgrG2b-C.tif
- Figure 4-source data 2/Figure 4H IP_NLRP3.tif
- Figure 4-source data 2/Figure 4H IP_VgrG2b-C.tif
- Figure 4-source data 2/Figure 4I input_NLRP3.tif
- Figure 4-source data 2/Figure 4I input_VgrG2b-C.tif
- Figure 4-source data 2/Figure 4I IP_NLRP3.tif
- Figure 4-source data 2/Figure 4I IP_VgrG2b-C.tif
- Figure 4-source data 2/Figure 4J input_caspase-11.tif
- Figure 4-source data 2/Figure 4J input_NLRP3.tif
- Figure 4-source data 2/Figure 4J input_VgrG2b.tif
- Figure 4-source data 2/Figure 4J input_β-actin.tif
- Figure 4-source data 2/Figure 4J IP_NLRP3.tif
- Figure 4-source data 2/Figure 4J IP_VgrG2b.tif
