# Supplementary material for: A VgrG2b fragment cleaved by caspase-11/4 promotes Pseudomonas aeruginosa infection through suppressing the NLRP3 inflammasome
Source: eLife. 2025 Feb 25;13:RP99939. doi: 10.7554/eLife.99939 (PMC11856931; doi:10.7554/eLife.99939)
Supplement: Figure 4—figure supplement 1—source data 2. [file elife-99939-fig4-figsupp1-data2.zip]

Archive with 52 entries (51 files):
- Figure 4-figure supplement 1-source data 2/
- Figure 4-figure supplement 1-source data 2/Figure 4—figure supplement 1A input_NLRP3.tif
- Figure 4-figure supplement 1-source data 2/Figure 4—figure supplement 1A input_VgrG2b-N.tif
- Figure 4-figure supplement 1-source data 2/Figure 4—figure supplement 1A IP_NLRP3.tif
- Figure 4-figure supplement 1-source data 2/Figure 4—figure supplement 1A IP_VgrG2b-N.tif
- Figure 4-figure supplement 1-source data 2/Figure 4—figure supplement 1B input_NLRP3.tif
- Figure 4-figure supplement 1-source data 2/Figure 4—figure supplement 1B input_VgrG2b-C.tif
- Figure 4-figure supplement 1-source data 2/Figure 4—figure supplement 1B input_β-actin.tif
- Figure 4-figure supplement 1-source data 2/Figure 4—figure supplement 1B IP_NLRP3.tif
- Figure 4-figure supplement 1-source data 2/Figure 4—figure supplement 1B IP_VgrG2b-C.tif
- Figure 4-figure supplement 1-source data 2/Figure 4—figure supplement 1C input_NLRP3.tif
- Figure 4-figure supplement 1-source data 2/Figure 4—figure supplement 1C input_VgrG2b.tif
- Figure 4-figure supplement 1-source data 2/Figure 4—figure supplement 1C input_β-actin.tif
- Figure 4-figure supplement 1-source data 2/Figure 4—figure supplement 1C IP_NLRP3.tif
- Figure 4-figure supplement 1-source data 2/Figure 4—figure supplement 1C IP_VgrG2b.tif
- Figure 4-figure supplement 1-source data 2/Figure 4—figure supplement 1D input_GSDMD.tif
- Figure 4-figure supplement 1-source data 2/Figure 4—figure supplement 1D input_VgrG2b-C.tif
- Figure 4-figure supplement 1-source data 2/Figure 4—figure supplement 1D IP_GSDMD.tif
- Figure 4-figure supplement 1-source data 2/Figure 4—figure supplement 1D IP_VgrG2b-C.tif
- Figure 4-figure supplement 1-source data 2/Figure 4—figure supplement 1E input_ASC.tif
- Figure 4-figure supplement 1-source data 2/Figure 4—figure supplement 1E input_VgrG2b-C.tif
- Figure 4-figure supplement 1-source data 2/Figure 4—figure supplement 1E IP_ASC.tif
- Figure 4-figure supplement 1-source data 2/Figure 4—figure supplement 1E IP_VgrG2b-C.tif
- Figure 4-figure supplement 1-source data 2/Figure 4—figure supplement 1F input_caspase-1.tif
- Figure 4-figure supplement 1-source data 2/Figure 4—figure supplement 1F input_VgrG2b-C.tif
- Figure 4-figure supplement 1-source data 2/Figure 4—figure supplement 1F IP_caspase-1.tif
- Figure 4-figure supplement 1-source data 2/Figure 4—figure supplement 1F IP_VgrG2b-C.tif
- Figure 4-figure supplement 1-source data 2/Figure 4—figure supplement 1G input_p10.tif
- Figure 4-figure supplement 1-source data 2/Figure 4—figure supplement 1G input_p20.tif
- Figure 4-figure supplement 1-source data 2/Figure 4—figure supplement 1G input_VgrG2b-C.tif
- Figure 4-figure supplement 1-source data 2/Figure 4—figure supplement 1G IP_p10.tif
- Figure 4-figure supplement 1-source data 2/Figure 4—figure supplement 1G IP_p20.tif
- Figure 4-figure supplement 1-source data 2/Figure 4—figure supplement 1G IP_VgrG2b-C.tif
- Figure 4-figure supplement 1-source data 2/Figure 4—figure supplement 1H input_GSDMD.tif
- Figure 4-figure supplement 1-source data 2/Figure 4—figure supplement 1H input_NLRP3.tif
- Figure 4-figure supplement 1-source data 2/Figure 4—figure supplement 1H input_VgrG2b.tif
- Figure 4-figure supplement 1-source data 2/Figure 4—figure supplement 1H input_β-actin.tif
- Figure 4-figure supplement 1-source data 2/Figure 4—figure supplement 1H IP_NLRP3.tif
- Figure 4-figure supplement 1-source data 2/Figure 4—figure supplement 1H IP_VgrG2b.tif
- Figure 4-figure supplement 1-source data 2/Figure 4—figure supplement 1I p10.tif
- Figure 4-figure supplement 1-source data 2/Figure 4—figure supplement 1I p22.tif
- Figure 4-figure supplement 1-source data 2/Figure 4—figure supplement 1I VgrG2b.tif
- Figure 4-figure supplement 1-source data 2/Figure 4—figure supplement 1J input_NLRP3.tif
- Figure 4-figure supplement 1-source data 2/Figure 4—figure supplement 1J input_VgrG2b-C.tif
- Figure 4-figure supplement 1-source data 2/Figure 4—figure supplement 1J IP_NLRP3.tif
- Figure 4-figure supplement 1-source data 2/Figure 4—figure supplement 1J IP_VgrG2b-C.tif
- Figure 4-figure supplement 1-source data 2/Figure 4—figure supplement 1K caspase-1.tif
- Figure 4-figure supplement 1-source data 2/Figure 4—figure supplement 1K cleaved-caspase-11.tif
- Figure 4-figure supplement 1-source data 2/Figure 4—figure supplement 1K GSDMD.tif
- Figure 4-figure supplement 1-source data 2/Figure 4—figure supplement 1K NLRP3.tif
- Figure 4-figure supplement 1-source data 2/Figure 4—figure supplement 1K pro-caspase-11.tif
- Figure 4-figure supplement 1-source data 2/Figure 4—figure supplement 1K β-actin.tif
