# Supplementary material for: A VgrG2b fragment cleaved by caspase-11/4 promotes Pseudomonas aeruginosa infection through suppressing the NLRP3 inflammasome
Source: eLife. 2025 Feb 25;13:RP99939. doi: 10.7554/eLife.99939 (PMC11856931; doi:10.7554/eLife.99939)
Supplement: Figure 5—source data 2. [file elife-99939-fig5-data2.zip]

Archive with 35 entries (34 files):
- Figure 5-source data 2/
- Figure 5-source data 2/Figure 5A ASC.tif
- Figure 5-source data 2/Figure 5A caspase-1.tif
- Figure 5-source data 2/Figure 5A NEK7.tif
- Figure 5-source data 2/Figure 5A NLRP3.tif
- Figure 5-source data 2/Figure 5A VgrG2b-C.tif
- Figure 5-source data 2/Figure 5A β-actin.tif
- Figure 5-source data 2/Figure 5B caspase-1.tif
- Figure 5-source data 2/Figure 5B NLRP3.tif
- Figure 5-source data 2/Figure 5B VgrG2b-C.tif
- Figure 5-source data 2/Figure 5B β-actin.tif
- Figure 5-source data 2/Figure 5C caspase-1.tif
- Figure 5-source data 2/Figure 5C cleaved-caspase-11.tif
- Figure 5-source data 2/Figure 5C GSDMD.tif
- Figure 5-source data 2/Figure 5C NLRP3.tif
- Figure 5-source data 2/Figure 5C pro-caspase-11.tif
- Figure 5-source data 2/Figure 5C β-actin.tif
- Figure 5-source data 2/Figure 5H input_NLRP3.tif
- Figure 5-source data 2/Figure 5H input_Nur77.tif
- Figure 5-source data 2/Figure 5H input_VgrG2b-C.tif
- Figure 5-source data 2/Figure 5H input_β-actin.tif
- Figure 5-source data 2/Figure 5H IP_NLRP3.tif
- Figure 5-source data 2/Figure 5H IP_Nur77.tif
- Figure 5-source data 2/Figure 5I input_NEK7.tif
- Figure 5-source data 2/Figure 5I input_NLRP3.tif
- Figure 5-source data 2/Figure 5I input_VgrG2b-C.tif
- Figure 5-source data 2/Figure 5I input_β-actin.tif
- Figure 5-source data 2/Figure 5I IP_NEK7.tif
- Figure 5-source data 2/Figure 5I IP_NLRP3.tif
- Figure 5-source data 2/Figure 5J input_NEK7.tif
- Figure 5-source data 2/Figure 5J input_NLRP3.tif
- Figure 5-source data 2/Figure 5J input_VgrG2b-C.tif
- Figure 5-source data 2/Figure 5J IP_NEK7.tif
- Figure 5-source data 2/Figure 5J IP_NLRP3.tif
- Figure 5-source data 2/Figure 5J IP_VgrG2b-C.tif
