# Supplementary material for: A VgrG2b fragment cleaved by caspase-11/4 promotes Pseudomonas aeruginosa infection through suppressing the NLRP3 inflammasome
Source: eLife. 2025 Feb 25;13:RP99939. doi: 10.7554/eLife.99939 (PMC11856931; doi:10.7554/eLife.99939)
Supplement: Figure 5—figure supplement 1—source data 2. [file elife-99939-fig5-figsupp1-data2.zip]

Archive with 29 entries (28 files):
- Figure 5-figure supplement 1-source data 2/
- Figure 5-figure supplement 1-source data 2/Figure 5—figure supplement 1A ASC.tif
- Figure 5-figure supplement 1-source data 2/Figure 5—figure supplement 1A caspase-1.tif
- Figure 5-figure supplement 1-source data 2/Figure 5—figure supplement 1A NEK7.tif
- Figure 5-figure supplement 1-source data 2/Figure 5—figure supplement 1A NLRP3.tif
- Figure 5-figure supplement 1-source data 2/Figure 5—figure supplement 1A VgrG2b-C.tif
- Figure 5-figure supplement 1-source data 2/Figure 5—figure supplement 1A β-actin.tif
- Figure 5-figure supplement 1-source data 2/Figure 5—figure supplement 1B caspase-1.tif
- Figure 5-figure supplement 1-source data 2/Figure 5—figure supplement 1B NLRP3.tif
- Figure 5-figure supplement 1-source data 2/Figure 5—figure supplement 1B VgrG2b-C.tif
- Figure 5-figure supplement 1-source data 2/Figure 5—figure supplement 1B β-actin.tif
- Figure 5-figure supplement 1-source data 2/Figure 5—figure supplement 1C caspase-1.tif
- Figure 5-figure supplement 1-source data 2/Figure 5—figure supplement 1C NLRP3.tif
- Figure 5-figure supplement 1-source data 2/Figure 5—figure supplement 1C VgrG2b-C.tif
- Figure 5-figure supplement 1-source data 2/Figure 5—figure supplement 1C β-actin.tif
- Figure 5-figure supplement 1-source data 2/Figure 5—figure supplement 1I input_NEK7.tif
- Figure 5-figure supplement 1-source data 2/Figure 5—figure supplement 1I input_VgrG2b-C.tif
- Figure 5-figure supplement 1-source data 2/Figure 5—figure supplement 1I IP_NEK7.tif
- Figure 5-figure supplement 1-source data 2/Figure 5—figure supplement 1I IP_VgrG2b-C.tif
- Figure 5-figure supplement 1-source data 2/Figure 5—figure supplement 1J input_NEK7.tif
- Figure 5-figure supplement 1-source data 2/Figure 5—figure supplement 1J input_NLRP3.tif
- Figure 5-figure supplement 1-source data 2/Figure 5—figure supplement 1J input_VgrG2b-C.tif
- Figure 5-figure supplement 1-source data 2/Figure 5—figure supplement 1J IP_NEK7.tif
- Figure 5-figure supplement 1-source data 2/Figure 5—figure supplement 1J IP_NLRP3.tif
- Figure 5-figure supplement 1-source data 2/Figure 5—figure supplement 1J IP_VgrG2b-C.tif
- Figure 5-figure supplement 1-source data 2/Figure 5—figure supplement 1K caspase-1.tif
- Figure 5-figure supplement 1-source data 2/Figure 5—figure supplement 1K GSDMD.tif
- Figure 5-figure supplement 1-source data 2/Figure 5—figure supplement 1K NLRC4.tif
- Figure 5-figure supplement 1-source data 2/Figure 5—figure supplement 1K β-actin.tif
