# Supplementary material for: A VgrG2b fragment cleaved by caspase-11/4 promotes Pseudomonas aeruginosa infection through suppressing the NLRP3 inflammasome
Source: eLife. 2025 Feb 25;13:RP99939. doi: 10.7554/eLife.99939 (PMC11856931; doi:10.7554/eLife.99939)
Supplement: Figure 6—source data 2. [file elife-99939-fig6-data2.zip]

Archive with 7 entries (6 files):
- Figure 6-source data 2/
- Figure 6-source data 2/Figure 6F caspase-1.tif
- Figure 6-source data 2/Figure 6F cleaved-caspase-11.tif
- Figure 6-source data 2/Figure 6F GSDMD.tif
- Figure 6-source data 2/Figure 6F NLRP3.tif
- Figure 6-source data 2/Figure 6F pro-caspase-11.tif
- Figure 6-source data 2/Figure 6F β-actin.tif
